# Supplementary material for: Effect of Deep Eutectic System (DES) on Oral Bioavailability of Celecoxib: In Silico, In Vitro, and In Vivo Study
Source: Pharmaceutics. 2023 Sep 20;15(9):2351. doi: 10.3390/pharmaceutics15092351 (PMC10534828; doi:10.3390/pharmaceutics15092351)
Supplement: Supplementary file 1 [file pharmaceutics-15-02351-s001.zip]

Archive with 1 entries (1 files):
- pharmaceutics-2575800-supplementary.pdf
